# Supplementary material for: Differences in Mechanical, Electrical and Calcium Transient Performance of the Isolated Right Atrial and Ventricular Myocardium of Guinea Pigs at Different Preloads (Lengths)
Source: Int J Mol Sci. 2023 Oct 24;24(21):15524. doi: 10.3390/ijms242115524 (PMC10650485; doi:10.3390/ijms242115524)
Supplement: Supplementary file 1 [file ijms-24-15524-s001.zip]

Archive with 1 entries (1 files):
- ijms-2665073-supplementary.pdf
